# Supplementary material for: A Novel Biomineralized Collagen Liquid Crystal Hydrogel Possessing Bone-like Nanostructures by Complete In Vitro Fabrication
Source: Gels. 2024 Aug 25;10(9):550. doi: 10.3390/gels10090550 (PMC11431544; doi:10.3390/gels10090550)
Supplement: Supplementary file 1 [file gels-10-00550-s001.zip]

Archive with 1 entries (1 files):
- gels-3162779-supplementary.pdf
